# Supplementary material for: Implementation and impact of mhealth in the management of diabetes mellitus in Africa: A systematic review and meta-analysis
Source: PLOS Digit Health. 2025 Apr 8;4(4):e0000776. doi: 10.1371/journal.pdig.0000776 (PMC11978007; doi:10.1371/journal.pdig.0000776)
Supplement: S1 Data — (XLSX) [file pdig.0000776.s003.xlsx]

## Sheet: Sheet1
Reviewer's Initials	Date	Citation(First Author et al)	Year of publication	Country	Study type	Setting	Duration of study	Methodology of study	Population studied	Sampling strategy	Total Sample size	Response rate	Comparison: non diabetic	Drug treatment used	Particular mHealth intervention used	Strategy of delivery of mHealth	mean HbA1c- before mHealth intervvention	SD HbA1c- before mHealth intervvention	mean HbA1c- after mHealth intervvention	SD HbA1c- after mHealth intervvention	HbA1c change/ %reduction from baseline	mean FPG- before mHealth intervvention	mean FPG- after mHealth intervvention	% change in FPG over time	Number of hypoglycemic events	Quality of life- improved, same or reduced	BMI- before mHealth	BMI- after mHealth	Harms (loss of privacy)- yes or no	Harms (Inappropriate clinical events)- yes or no (if yes state)	Harms(cost of implementation)- high, intermediate, low/state amount	Indicators of acceptability
FD/BU	2022-12-06	Haitham et al	2017	Egypt	Interventional	hospital based	12 weeks	RCT	type 2dm	none	90	74.4	no	yes	sms	reaching remotely	9.78	2.53	8.73	1.98	1.05 / 10.7	-	-	-	-	improved	-	-	no	no	not stated	yes
FD/BU	2022-12-06	Ernest Asante et al	2020	Ghana	interventional	hospital based	12 weeks	RCT	T2DM	none	60	1	no	yes	phone calls	reaching remotely	9.54	2	8.03	2.25	1.51 /15.8	-	-	-	-	improved	-	-	no	no	not stated	yes
FD/BU	2022-12-06	Matthieu Wargny et al	2018	Senegal	Interventional	hospital based	12 weeks	RCT	T2DM	consecutive	180	0.98	no	yes	sms	reaching remotely	8.3 median	6.7, 10.7 Q1;Q3	8	6.4;9.9 Q1;Q3	0.3 /3.6	-	-	-	-	improved	-	-	no	no	3.1$	yes
EM	2022-12-06	Owolabi et al	2020	South Africa	interventional	hospital based	24 weeks	RCT	T2DM	none	216	1	no	yes	sms	reaching remotely	nil		nil		nil	nil	nil	nil	nil	improved	nil	nil	no	no	not stated	yes
JC	2022-12-06	Farmer et al	2021	South Africa	Interventional	hospital based	52 weeks	RCT	T2DM	sequential	1186	0.91	no	yes	sms	reaching remotely	10.1	3.4	9	5	??	nil	nil	nil	nil	improved	nil	nil	no	no	not stated	yes
AS	2022-12-06	Takenga et al	2014	DRC	Interventional	hospital based	8 weeks	RCT	T2DM	sequential	40	1	no	yes	app	direct feedback	8.67	na	6.89	na	1.78 /20.53	nil	nil	nil	nil	improved	nil	nil	no	no	not stated	yes
